# Supplementary material for: Nurse-supported self-monitoring of serum urate by gout patients using a treat-to-target approach: a feasibility study
Source: Rheumatol Adv Pract. 2026 Jun 5;10(3):rkag064. doi: 10.1093/rap/rkag064 (PMC13303286; doi:10.1093/rap/rkag064)
Supplement: rkag064_Supplementary_Data [file rkag064_supplementary_data.zip]

Archive with 3 entries (3 files):
- Supplementary Material 1.doc
- Supplementary Material 3.docx
- 25-283 Supplementary Data S2.docx
